# Supplementary material for: Molecular Mechanisms of Insect Resistance in Rice and Their Application in Sustainable Pest Management
Source: Insects. 2026 Jan 19;17(1):111. doi: 10.3390/insects17010111 (PMC12842263; doi:10.3390/insects17010111)
Supplement: Supplementary file 1 [file insects-17-00111-s001.zip]

Archive with 1 entries (1 files):
- insects-4058669-supplementary.pdf
